# Supplementary material for: Informing theoretical development of salutogenic, asset-based health improvement to reduce syndemics among gay, bisexual and other men who have sex with men: Empirical evidence from secondary analysis of multi-national, online cross-sectional surveys
Source: SSM Popul Health. 2019 Nov 27;10:100519. doi: 10.1016/j.ssmph.2019.100519 (PMC6911981; doi:10.1016/j.ssmph.2019.100519)
Supplement: Multimedia component 4 [file mmc4.xml]

<?xml version="1.0" encoding="UTF-8" standalone="no"?><data:data><datasets><author>lisa.mcdaid@glasgow.ac.uk</author><type>0</type><dataset><value>1</value><reason>Data will be made available on request</reason><comments/></dataset></datasets></data:data>
